# Supplementary material for: The MDM2–p53 Axis Represents a Therapeutic Vulnerability Unique to Glioma Stem Cells
Source: Int J Mol Sci. 2024 Apr 2;25(7):3948. doi: 10.3390/ijms25073948 (PMC11011437; doi:10.3390/ijms25073948)
Supplement: Supplementary file 1 [file ijms-25-03948-s001.zip]

Archive with 1 entries (1 files):
- ijms-2901305-supplementary.pdf
